# Supplementary material for: Quantifying the spatiotemporal dynamics in a chorus frog (Pseudacris) hybrid zone over 30 years
Source: Ecol Evol. 2016 Jun 26;6(14):5013–31. doi: 10.1002/ece3.2232 (PMC4979724; doi:10.1002/ece3.2232)
Supplement: Supplementary file 4 — Table S1. Complete listing of specimens. Table S2. Microsatellite marker information. Table S3. F ST and P‐values for combined collection site pairs. [file ECE3-6-5013-s004.xlsx]

## Sheet: Table A1
Table A1. Complete Listing of Specimens. All individuals used in this study are listed by their Field Identification number. Historical individuals have Field ID’s starting with an H for “historical”, while recent individuals have Field ID’s starting with ECM. “Test Pop” indicates which population the individual was included in for all analyses after pooling nearby recent collection sites, and “C…
Field ID	Test Pop	Collection Site	Species	h score	State	Latitude	Longitude
H5993	H1	H1	P. fouquettei	1	LA	31.9192	-92.3072
H5994	H1	H1	P. fouquettei	1	LA	31.9192	-92.3072
H5995	H1	H1	P. fouquettei	1	LA	31.9192	-92.3072
H5996	H1	H1	P. fouquettei	1	LA	31.9192	-92.3072
H5997	H1	H1	P. fouquettei	1	LA	31.9192	-92.3072
H5998	H1	H1	P. fouquettei	1	LA	31.9192	-92.3072
H5999	H1	H1	P. fouquettei	1	LA	31.9192	-92.3072
H6000	H1	H1	P. fouquettei	1	LA	31.9192	-92.3072
H6001	H1	H1	P. fouquettei	1	LA	31.9192	-92.3072
H6002	H1	H1	P. fouquettei	1	LA	31.9192	-92.3072
H6003	H1	H1	P. fouquettei	1	LA	31.9192	-92.3072
H6004	H1	H1	P. fouquettei	1	LA	31.9192	-92.3072
H6005	H1	H1	P. fouquettei	1	LA	31.9192	-92.3072
H6006	H1	H1	P. fouquettei	1	LA	31.9192	-92.3072
H6007	H1	H1	P. fouquettei	1	LA	31.9192	-92.3072
H6008	H1	H1	P. fouquettei	1	LA	31.9192	-92.3072
H5910	H2	H2	P. fouquettei	0.927	LA	30.4318	-89.9084
H5911	H2	H2	P. fouquettei	0.894	LA	30.4318	-89.9084
H5912	H2	H2	P. fouquettei	1	LA	30.4318	-89.9084
H5913	H2	H2	P. fouquettei	0.822	LA	30.4318	-89.9084
H5919	H3	H3	hybrid	0.721	LA	30.4942	-89.8036
H5980	H3	H3	hybrid	0.715	LA	30.4942	-89.8036
H5905	H3	H3	P. fouquettei	0.878	LA	30.4942	-89.8036
H5906	H3	H3	P. fouquettei	0.92	LA	30.4942	-89.8036
H5907	H3	H3	P. fouquettei	0.868	LA	30.4942	-89.8036
H5908	H3	H3	P. fouquettei	0.886	LA	30.4942	-89.8036
H5909	H3	H3	P. fouquettei	0.923	LA	30.4942	-89.8036
H5914	H3	H3	P. fouquettei	0.828	LA	30.4942	-89.8036
H5915	H3	H3	P. fouquettei	1	LA	30.4942	-89.8036
H5916	H3	H3	P. fouquettei	0.904	LA	30.4942	-89.8036
H5917	H3	H3	P. fouquettei	0.756	LA	30.4942	-89.8036
H5918	H3	H3	P. fouquettei	0.852	LA	30.4942	-89.8036
H5975	H3	H3	P. fouquettei	1	LA	30.4942	-89.8036
H5976	H3	H3	P. fouquettei	1	LA	30.4942	-89.8036
H5977	H3	H3	P. fouquettei	0.933	LA	30.4942	-89.8036
H5978	H3	H3	P. fouquettei	1	LA	30.4942	-89.8036
H5979	H3	H3	P. fouquettei	1	LA	30.4942	-89.8036
H5896	H4	H4	hybrid	0.735	LA	30.3505	-89.7025
H5899	H4	H4	hybrid	0.683	LA	30.3505	-89.7025
H5904	H4	H4	hybrid	0.717	LA	30.3505	-89.7025
H5983	H4	H4	hybrid	0.72	LA	30.3505	-89.7025
H5988	H4	H4	hybrid	0.747	LA	30.3505	-89.7025
H5990	H4	H4	hybrid	0.666	LA	30.3505	-89.7025
H5992	H4	H4	hybrid	0.559	LA	30.3505	-89.7025
H5873	H4	H4	P. fouquettei	0.899	LA	30.3505	-89.7025
H5874	H4	H4	P. fouquettei	0.794	LA	30.3505	-89.7025
H5894	H4	H4	P. fouquettei	1	LA	30.3505	-89.7025
H5895	H4	H4	P. fouquettei	0.778	LA	30.3505	-89.7025
H5897	H4	H4	P. fouquettei	0.768	LA	30.3505	-89.7025
H5898	H4	H4	P. fouquettei	0.88	LA	30.3505	-89.7025
H5900	H4	H4	P. fouquettei	0.861	LA	30.3505	-89.7025
H5901	H4	H4	P. fouquettei	0.958	LA	30.3505	-89.7025
H5902	H4	H4	P. fouquettei	0.833	LA	30.3505	-89.7025
H5903	H4	H4	P. fouquettei	0.843	LA	30.3505	-89.7025
H5981	H4	H4	P. fouquettei	0.796	LA	30.3505	-89.7025
H5982	H4	H4	P. fouquettei	0.816	LA	30.3505	-89.7025
H5984	H4	H4	P. fouquettei	0.841	LA	30.3505	-89.7025
H5985	H4	H4	P. fouquettei	1	LA	30.3505	-89.7025
H5986	H4	H4	P. fouquettei	0.815	LA	30.3505	-89.7025
H5987	H4	H4	P. fouquettei	1	LA	30.3505	-89.7025
H5989	H4	H4	P. fouquettei	1	LA	30.3505	-89.7025
H5991	H4	H4	P. fouquettei	0.897	LA	30.3505	-89.7025
H5969	H5	H5	hybrid	0.532	MS	30.4557	-89.6789
H5970	H5	H5	hybrid	0.644	MS	30.4557	-89.6789
H5971	H5	H5	hybrid	0.682	MS	30.4557	-89.6789
H5972	H5	H5	P. fouquettei	0.894	MS	30.4557	-89.6789
H5973	H5	H5	P. fouquettei	0.927	MS	30.4557	-89.6789
H5974	H5	H5	P. fouquettei	0.856	MS	30.4557	-89.6789
H5920	H6	H6	P. nigrita	0.069	MS	30.5218	-89.5925
H5921	H6	H6	P. nigrita	0.069	MS	30.5218	-89.5925
H5922	H6	H6	P. nigrita	0.124	MS	30.5218	-89.5925
H5923	H6	H6	P. nigrita	0.134	MS	30.5218	-89.5925
H5924	H6	H6	P. nigrita	0	MS	30.5218	-89.5925
H5925	H6	H6	P. nigrita	0	MS	30.5218	-89.5925
H5926	H6	H6	P. nigrita	0.072	MS	30.5218	-89.5925
H5927	H6	H6	P. nigrita	0.083	MS	30.5218	-89.5925
H5928	H6	H6	P. nigrita	0.088	MS	30.5218	-89.5925
H5929	H6	H6	P. nigrita	0.072	MS	30.5218	-89.5925
H5930	H6	H6	P. nigrita	0.106	MS	30.5218	-89.5925
H5931	H6	H6	P. nigrita	0.199	MS	30.5218	-89.5925
H5932	H6	H6	P. nigrita	0.113	MS	30.5218	-89.5925
H5933	H6	H6	P. nigrita	0.122	MS	30.5218	-89.5925
H5934	H6	H6	P. nigrita	0	MS	30.5218	-89.5925
H5935	H6	H6	P. nigrita	0	MS	30.5218	-89.5925
H5936	H6	H6	P. nigrita	0.136	MS	30.5218	-89.5925
H5937	H6	H6	P. nigrita	0.115	MS	30.5218	-89.5925
H5938	H6	H6	P. nigrita	0.147	MS	30.5218	-89.5925
H5939	H6	H6	P. nigrita	0	MS	30.5218	-89.5925
H5940	H6	H6	P. nigrita	0.055	MS	30.5218	-89.5925
H5941	H6	H6	P. nigrita	0	MS	30.5218	-89.5925
H5942	H6	H6	P. nigrita	0.147	MS	30.5218	-89.5925
H5943	H6	H6	P. nigrita	0.147	MS	30.5218	-89.5925
H5944	H6	H6	P. nigrita	0.068	MS	30.5218	-89.5925
H5945	H6	H6	P. nigrita	0.068	MS	30.5218	-89.5925
H5946	H6	H6	P. nigrita	0.126	MS	30.5218	-89.5925
H5947	H6	H6	P. nigrita	0.191	MS	30.5218	-89.5925
H5948	H6	H6	P. nigrita	0	MS	30.5218	-89.5925
H5949	H6	H6	P. nigrita	0.162	MS	30.5218	-89.5925
H5950	H7	H7	P. nigrita	0	MS	30.5755	-89.2111
H5951	H7	H7	P. nigrita	0	MS	30.5755	-89.2111
H5952	H7	H7	P. nigrita	0	MS	30.5755	-89.2111
H5953	H7	H7	P. nigrita	0	MS	30.5755	-89.2111
H5954	H7	H7	P. nigrita	0	MS	30.5755	-89.2111
H5955	H7	H7	P. nigrita	0	MS	30.5755	-89.2111
H5956	H7	H7	P. nigrita	0	MS	30.5755	-89.2111
H5957	H7	H7	P. nigrita	0	MS	30.5755	-89.2111
H5958	H7	H7	P. nigrita	0	MS	30.5755	-89.2111
H5959	H7	H7	P. nigrita	0	MS	30.5755	-89.2111
H5960	H7	H7	P. nigrita	0	MS	30.5755	-89.2111
H5961	H7	H7	P. nigrita	0	MS	30.5755	-89.2111
H5962	H7	H7	P. nigrita	0	MS	30.5755	-89.2111
H5963	H7	H7	P. nigrita	0	MS	30.5755	-89.2111
H5964	H7	H7	P. nigrita	0	MS	30.5755	-89.2111
H5965	H7	H7	P. nigrita	0	MS	30.5755	-89.2111
H5966	H7	H7	P. nigrita	0	MS	30.5755	-89.2111
H5967	H7	H7	P. nigrita	0	MS	30.5755	-89.2111
H5968	H7	H7	P. nigrita	0	MS	30.5755	-89.2111
ECM2438	A	M1	P. fouquettei	1	LA	30.3309	-91.6964
ECM2439	A	M1	P. fouquettei	1	LA	30.3309	-91.6964
ECM2440	A	M1	P. fouquettei	1	LA	30.3309	-91.6964
ECM2441	A	M1	P. fouquettei	1	LA	30.3309	-91.6964
ECM2442	A	M1	P. fouquettei	1	LA	30.3309	-91.6964
ECM2443	A	M1	P. fouquettei	1	LA	30.3309	-91.6964
ECM2444	A	M1	P. fouquettei	1	LA	30.3309	-91.6964
ECM6042	B	M14	hybrid	0.379	LA	30.7078	-90.8811
ECM6044	B	M14	hybrid	0.481	LA	30.7078	-90.8811
ECM6045	B	M14	hybrid	0.528	LA	30.7078	-90.8811
ECM6046	B	M14	hybrid	0.683	LA	30.7078	-90.8811
ECM6048	B	M14	hybrid	0.593	LA	30.7078	-90.8811
ECM6049	B	M14	hybrid	0.649	LA	30.7078	-90.8811
ECM6050	B	M14	hybrid	0.645	LA	30.7078	-90.8811
ECM6043	B	M14	P. fouquettei	0.821	LA	30.7078	-90.8811
ECM6047	B	M14	P. fouquettei	0.821	LA	30.7078	-90.8811
ECM0029	B	M23	hybrid	0.501	LA	30.6889	-90.8894
ECM0030	B	M23	hybrid	0.539	LA	30.6889	-90.8894
ECM6034	C	M15	hybrid	0.616	LA	30.7744	-90.7333
ECM6035	C	M15	hybrid	0.526	LA	30.7744	-90.7333
ECM6036	C	M15	hybrid	0.57	LA	30.7744	-90.7333
ECM6037	C	M16	hybrid	0.54	LA	30.775	-90.7592
ECM6039	C	M16	hybrid	0.577	LA	30.775	-90.7592
ECM6040	C	M16	hybrid	0.644	LA	30.775	-90.7592
ECM6041	C	M16	hybrid	0.555	LA	30.775	-90.7592
ECM6038	C	M16	P. fouquettei	0.764	LA	30.775	-90.7592
ECM6030	D	M17	hybrid	0.555	LA	30.8223	-90.673
ECM6031	D	M17	hybrid	0.697	LA	30.8223	-90.673
ECM6032	D	M17	hybrid	0.55	LA	30.8223	-90.673
ECM6033	D	M17	hybrid	0.387	LA	30.8223	-90.673
ECM8189	E	M24	hybrid	0.651	LA	30.3668	-89.9439
ECM8190	E	M25	hybrid	0.499	LA	30.4001	-89.9581
ECM8192	E	M25	hybrid	0.515	LA	30.4001	-89.9581
ECM8191	E	M25	P. fouquettei	0.802	LA	30.4001	-89.9581
ECM8193	E	M25	P. fouquettei	0.903	LA	30.4001	-89.9581
ECM8194	E	M25	P. fouquettei	0.816	LA	30.4001	-89.9581
ECM8195	F	M26	hybrid	0.749	LA	30.4001	-89.9092
ECM8196	F	M26	hybrid	0.629	LA	30.4001	-89.9092
ECM8197	F	M26	hybrid	0.611	LA	30.4001	-89.9092
ECM8199	F	M26	hybrid	0.457	LA	30.4001	-89.9092
ECM8198	F	M26	P. fouquettei	0.852	LA	30.4001	-89.9092
ECM2269	G	M2	hybrid	0.713	LA	30.3598	-89.7512
ECM2270	G	M2	hybrid	0.595	LA	30.3598	-89.7512
ECM2271	G	M2	hybrid	0.563	LA	30.3598	-89.7512
ECM2267	G	M2	P. fouquettei	0.766	LA	30.3598	-89.7512
ECM2268	G	M2	P. fouquettei	0.751	LA	30.3598	-89.7512
ECM2290	G	M3	hybrid	0.475	LA	30.363	-89.7499
ECM2291	G	M3	hybrid	0.43	LA	30.363	-89.7499
ECM2292	G	M3	hybrid	0.729	LA	30.363	-89.7499
ECM0327	G	M4	hybrid	0.513	LA	30.3758	-89.7483
ECM0328	G	M4	hybrid	0.621	LA	30.3758	-89.7483
ECM0329	G	M4	hybrid	0.521	LA	30.3758	-89.7483
ECM0330	G	M4	hybrid	0.643	LA	30.3758	-89.7483
ECM0331	G	M4	hybrid	0.542	LA	30.3758	-89.7483
ECM0265	G	M5	hybrid	0.458	LA	30.384	-89.7554
ECM0266	G	M5	hybrid	0.495	LA	30.384	-89.7554
ECM0268	G	M5	hybrid	0.616	LA	30.384	-89.7554
ECM0272	G	M5	hybrid	0.595	LA	30.384	-89.7554
ECM0273	G	M5	hybrid	0.424	LA	30.384	-89.7554
ECM0274	G	M5	hybrid	0.709	LA	30.384	-89.7554
ECM0275	G	M5	hybrid	0.584	LA	30.384	-89.7554
ECM0276	G	M5	hybrid	0.466	LA	30.384	-89.7554
ECM0277	G	M5	hybrid	0.289	LA	30.384	-89.7554
ECM0279	G	M5	hybrid	0.461	LA	30.384	-89.7554
ECM2272	H	M12	hybrid	0.599	MS	30.467	-89.6859
ECM2273	H	M12	hybrid	0.653	MS	30.467	-89.6859
ECM0263	H	M13	hybrid	0.478	MS	30.4758	-89.6926
ECM8250	H	M20	hybrid	0.651	MS	30.5102	-89.6839
ECM0318	I	M10	hybrid	0.671	MS	30.4298	-89.648
ECM0319	I	M10	hybrid	0.576	MS	30.4298	-89.648
ECM0323	I	M10	hybrid	0.601	MS	30.4298	-89.648
ECM0324	I	M10	hybrid	0.455	MS	30.4298	-89.648
ECM0326	I	M10	hybrid	0.463	MS	30.4298	-89.648
ECM0320	I	M10	P. fouquettei	0.803	MS	30.4298	-89.648
ECM0332	I	M11	hybrid	0.307	MS	30.4399	-89.6576
ECM0333	I	M11	hybrid	0.309	MS	30.4399	-89.6576
ECM0335	I	M11	hybrid	0.413	MS	30.4399	-89.6576
ECM8240	J	M18	hybrid	0.446	MS	30.4255	-89.6011
ECM8243	J	M18	hybrid	0.384	MS	30.4255	-89.6011
ECM8244	J	M18	hybrid	0.253	MS	30.4255	-89.6011
ECM8241	J	M18	P. nigrita	0.133	MS	30.4255	-89.6011
ECM8242	J	M18	P. nigrita	0.108	MS	30.4255	-89.6011
ECM8245	J	M19	hybrid	0.284	MS	30.429	-89.5974
ECM8247	J	M19	hybrid	0.326	MS	30.429	-89.5974
ECM8248	J	M19	hybrid	0.347	MS	30.429	-89.5974
ECM8249	J	M19	hybrid	0.304	MS	30.429	-89.5974
ECM8246	J	M19	P. nigrita	0.115	MS	30.429	-89.5974
ECM2274	J	M9	hybrid	0.521	MS	30.427	-89.5965
ECM2276	J	M9	hybrid	0.42	MS	30.427	-89.5965
ECM2277	J	M9	hybrid	0.361	MS	30.427	-89.5965
ECM2278	J	M9	hybrid	0.421	MS	30.427	-89.5965
ECM2282	J	M9	hybrid	0.503	MS	30.427	-89.5965
ECM2284	J	M9	hybrid	0.384	MS	30.427	-89.5965
ECM2285	J	M9	hybrid	0.256	MS	30.427	-89.5965
ECM2287	J	M9	hybrid	0.487	MS	30.427	-89.5965
ECM2275	J	M9	P. nigrita	0.171	MS	30.427	-89.5965
ECM2279	J	M9	P. nigrita	0.243	MS	30.427	-89.5965
ECM2280	J	M9	P. nigrita	0.202	MS	30.427	-89.5965
ECM2281	J	M9	P. nigrita	0.185	MS	30.427	-89.5965
ECM2283	J	M9	P. nigrita	0	MS	30.427	-89.5965
ECM2286	J	M9	P. nigrita	0.09	MS	30.427	-89.5965
ECM2288	J	M9	P. nigrita	0.173	MS	30.427	-89.5965
ECM2289	J	M9	P. nigrita	0.127	MS	30.427	-89.5965
ECM2674	K	M6	hybrid	0.494	MS	30.3857	-89.475
ECM2675	K	M6	hybrid	0.497	MS	30.3857	-89.475
ECM2684	K	M6	hybrid	0.378	MS	30.3857	-89.475
ECM2683	K	M6	P. nigrita	0.196	MS	30.3857	-89.475
ECM2668	K	M7	hybrid	0.545	MS	30.3977	-89.448
ECM2669	K	M7	hybrid	0.464	MS	30.3977	-89.448
ECM2670	K	M7	hybrid	0.341	MS	30.3977	-89.448
ECM2673	K	M7	hybrid	0.494	MS	30.3977	-89.448
ECM2671	K	M7	P. nigrita	0.15	MS	30.3977	-89.448
ECM2672	K	M7	P. nigrita	0.158	MS	30.3977	-89.448
ECM2681	K	M7	P. nigrita	0.225	MS	30.3977	-89.448
ECM2682	K	M7	P. nigrita	0.099	MS	30.3977	-89.448
ECM2677	K	M8	hybrid	0.273	MS	30.4158	-89.4331
ECM2678	K	M8	hybrid	0.449	MS	30.4158	-89.4331
ECM2680	K	M8	hybrid	0.389	MS	30.4158	-89.4331
ECM2686	K	M8	hybrid	0.271	MS	30.4158	-89.4331
ECM2687	K	M8	hybrid	0.268	MS	30.4158	-89.4331
ECM2688	K	M8	hybrid	0.557	MS	30.4158	-89.4331
ECM2676	K	M8	P. nigrita	0.236	MS	30.4158	-89.4331
ECM2679	K	M8	P. nigrita	0.216	MS	30.4158	-89.4331
ECM2685	K	M8	P. nigrita	0.209	MS	30.4158	-89.4331
ECM2689	K	M8	P. nigrita	0.208	MS	30.4158	-89.4331
ECM0261	L	M21	hybrid	0.296	MS	30.501	-88.9083
ECM0283	L	M21	hybrid	0.466	MS	30.501	-88.9083
ECM0284	L	M21	hybrid	0.288	MS	30.501	-88.9083
ECM0286	L	M21	hybrid	0.253	MS	30.501	-88.9083
ECM0287	L	M21	hybrid	0.322	MS	30.501	-88.9083
ECM0288	L	M21	hybrid	0.328	MS	30.501	-88.9083
ECM0293	L	M21	hybrid	0.282	MS	30.501	-88.9083
ECM0295	L	M21	hybrid	0.43	MS	30.501	-88.9083
ECM0280	L	M21	P. nigrita	0.203	MS	30.501	-88.9083
ECM0281	L	M21	P. nigrita	0.21	MS	30.501	-88.9083
ECM0290	L	M21	P. nigrita	0.229	MS	30.501	-88.9083
ECM0291	L	M21	P. nigrita	0.118	MS	30.501	-88.9083
ECM0294	L	M21	P. nigrita	0.167	MS	30.501	-88.9083
ECM1548	M	M29	P. nigrita	0	FL	30.4823	-85.9545
ECM1549	M	M29	P. nigrita	0	FL	30.4823	-85.9545
ECM1550	M	M29	P. nigrita	0	FL	30.4823	-85.9545
ECM1551	M	M29	P. nigrita	0	FL	30.4823	-85.9545
ECM1552	M	M29	P. nigrita	0	FL	30.4823	-85.9545
ECM1541	N	M28	P. nigrita	0	FL	30.7371	-85.9113
ECM1542	N	M28	P. nigrita	0	FL	30.7371	-85.9113
ECM1543	N	M28	P. nigrita	0	FL	30.7371	-85.9113
ECM1544	N	M28	P. nigrita	0	FL	30.7371	-85.9113
ECM1545	N	M28	P. nigrita	0	FL	30.7371	-85.9113
ECM0363	O	M27	P. nigrita	0	FL	30.1437	-84.9766
ECM0364	O	M27	P. nigrita	0	FL	30.1437	-84.9766
ECM0365	O	M27	P. nigrita	0	FL	30.1437	-84.9766
ECM0366	O	M27	P. nigrita	0	FL	30.1437	-84.9766
ECM0422	P	M30	P. nigrita	0	GA	31.238	-84.5017
ECM0423	P	M30	P. nigrita	0	GA	31.238	-84.5017
ECM0427	P	M30	P. nigrita	0	GA	31.238	-84.5017
ECM0428	P	M30	P. nigrita	0	GA	31.238	-84.5017
ECM0429	P	M30	P. nigrita	0	GA	31.238	-84.5017
ECM0430	P	M30	P. nigrita	0	GA	31.238	-84.5017
ECM0433	P	M30	P. nigrita	0	GA	31.238	-84.5017
ECM0439	P	M30	P. nigrita	0	GA	31.238	-84.5017
ECM0440	P	M30	P. nigrita	0	GA	31.238	-84.5017
ECM0264	-	M22	-	-	LA	30.5655	-89.8715

## Sheet: Table A2
Table A2. Microsatellite Marker Information. MPLEX column indicates which of the four multiplexes contain each locus. MPLEX 1 used the ROX 500 size standard, and MPLEX 2-4 used the LIZ 500 size standard. Hist. Size and Recent Size give the range of the repeat length in basepairs in each dataset. “# All. Hist.” and “# All. Rec.” indicate the number of alleles found at each locus in the historical …
Locus Name	MPLEX	Repeat Motif	Published?	Hist. Size	Recent Size	# All. Hist.	# All. Rec.	Label	Primer Sequence
									(F, R)
D_C08b	1	Tetra	Lemmon et al. 2011	294-452	277-437	33	31	HEX	CTTACACAGCTCCATAGAATATGACA
									ACAAACCTACAGGAGCTGATAGAAT
D6	1	Tetra	Lemmon et al. 2011	176-260	180-316	20	23	NED	CTGCTGTGATATTTTTGTG
									GGTGTCGTGAGCTAAGTGTT
D_D12b	1	Tetra	Lemmon et al. 2011	257-477	341-537	32	33	FAM	TATAACATGTAACTGGGCTAACA
									AGGAGAAGAGCCATTTCCTG
D_D10	2	Tetra	Lemmon et al. 2011	170-326	178-382	32	39	NED	CTCTACATACATTTACCTTCTACCTTC
									GCTGTCTACTGAATTTATACTGTAAGG
P_fer_lrc46999	2	Tetra	Michelsohn 2012	158-287	191-311	25	34	PET	AAAATTGACACAAAAATGTCTATAGGG
P_fer_lrc57550	2	Tetra	Michelsohn 2012	203-253	211-255	10	13	FAM	GAATAGTAAAGCAGCAAGTATTGACCTA
P_fer_c101070*		Tetra	Michelsohn 2012					VIC	TAATCAGTGTTCATCTCCTGATAATTG
A_B04d	3	Di	Michelsohn 2012	124-162	128-188	20	27	VIC	AGTGACTTCCAATATCCTATAGTCCTCTT
A_C08d*	3	Di	Michelsohn 2012	262-374	262-372			NED	GGTAATAAACCAATCTTAAATTAGTAACACAA
A_E09d	3	Di	Michelsohn 2012	191-227	191-227	17	21	FAM	ATTACATGTAGCTTTTAAGGATATATTGTTGC
P_fer_G79VC*	3	Di	Michelsohn 2012	149-173	141-173			PET	ACCAGGACTAGCTATATAAGAACATAGACTTT
P_fer_CIMKE	4	Di	Michelsohn 2012	137-227	145-231	20	26	VIC	CCGTGTTGTGTATTAACTATAAGGAAAAA
P_fer_DJURT	4	Di	Michelsohn 2012	162-185	172-196	13	16	NED	AGAAGTATTCTTGCACCCTAGGAAT
P_fer_A7NK3_2*	4	Di	Michelsohn 2012	181-239	181-257			FAM	GAATATTTTAGTTTTCCCTTTTCAATAAATC
P_fer_A3PXV	4	Di	Michelsohn 2012	99-150	105-154	23	28	PET	TAATAAACAAAACACCTTTGTAGGTGAAAATA

## Sheet: Table A3
Table A3. FST and P-values for Combined Collection Site Pairs. Each recent collection site (represented by M numbers) that was pooled with at least one more collection site to form recent populations is compared to each of its population counterparts, using FST as measure of genetic differentiation between each collection site. None of the comparisons were significant after a sequential Bonferron…
Collection Site Pair		Population ID	FST Value	P-value
M14	M23	B	-0.001	0.444
M15	M16	C	-0.004	0.463
M24	M25	E	0	1
M2	M3	G	-0.047	0.939
M2	M4	G	0.001	0.423
M2	M5	G	0.04	0.033
M3	M4	G	-0.036	0.903
M3	M5	G	-0.002	0.483
M4	M5	G	0.032	0.048
M12	M20	H	0	1
M13	M20	H	0	1
M12	M13	H	0	1
M10	M11	I	0.213	0.007
M18	M9	J	0.028	0.059
M18	M19	J	0.024	0.079
M19	M9	J	0.009	0.242
M6	M7	K	0.018	0.24
M6	M8	K	-0.017	0.684
M7	M8	K	0.024	0.132
